# Supplementary material for: Fatty Acid Profiling of Breast Milk at Different Gestational Ages
Source: Nutrients. 2025 Aug 19;17(16):2672. doi: 10.3390/nu17162672 (PMC12389676; doi:10.3390/nu17162672)
Supplement: Supplementary file 1 [file nutrients-17-02672-s001.zip]

Archive with 5 entries (5 files):
- nutrients-3756508-S1.pdf
- nutrients-3756508-S2.pdf
- nutrients-3756508-S3.pdf
- nutrients-3756508-S4.pdf
- nutrients-3756508-S5.pdf
